# Supplementary material for: Zoledronic Acid as a Novel Dual Blocker of KIR6.1/2-SUR2 Subunits of ATP-Sensitive K+ Channels: Role in the Adverse Drug Reactions
Source: Pharmaceutics. 2021 Aug 27;13(9):1350. doi: 10.3390/pharmaceutics13091350 (PMC8465290; doi:10.3390/pharmaceutics13091350)
Supplement: Supplementary file 1 [file pharmaceutics-13-01350-s001.zip]

Archive with 1 entries (1 files):
- pharmaceutics-1320039-supplementary.pdf
